# Supplementary material for: Synthesis, Characterization, and Docking Study of Novel Thioureidophosphonate-Incorporated Silver Nanocomposites as Potent Antibacterial Agents
Source: Pharmaceutics. 2023 Jun 6;15(6):1666. doi: 10.3390/pharmaceutics15061666 (PMC10304937; doi:10.3390/pharmaceutics15061666)
Supplement: Supplementary file 1 [file pharmaceutics-15-01666-s001.zip]

Archive with 1 entries (1 files):
- pharmaceutics-2417358-supplementary.pdf
